# Supplementary material for: Proteomic profiling across breast cancer cell lines and models
Source: Sci Data. 2023 Aug 4;10:514. doi: 10.1038/s41597-023-02355-0 (PMC10403526; doi:10.1038/s41597-023-02355-0)
Supplement: Supplementary file 2 — Supplementary Table 2 [file 41597_2023_2355_MOESM2_ESM.xlsx]

## Sheet: Supplementary_Table2_batch_set_
Batch	Set	Sample	Cell Line	TMT
1	1	Sample 1	BT20	126
1	1	Sample 2	HCC1806	127N
1	1	Sample 3	Hs578T	127C
1	1	Sample 4	MCF10A	128N
1	1	Sample 5	MCF7	128C
1	1	Sample 6	MDAMB231	129N
1	1	Sample 7	PDX1258	129C
1	1	Sample 8	PDX1258	130N
1	1	Sample 9	SKBR3	130C
1	1	Sample 10	Old Bridge	131
1	2	Sample 1	MDAMB134	126
1	2	Sample 2	MDAMB157	127N
1	2	Sample 3	MDAMB361	127C
1	2	Sample 4	MDAMB436	128N
1	2	Sample 5	MDAMB453	128C
1	2	Sample 6	MDAMB468	129N
1	2	Sample 7	CAL51	129C
1	2	Sample 8	CAL85-1	130N
1	2	Sample 9	CAL120	130C
1	2	Sample 10	Old Bridge	131
1	3	Sample 1	BT549	126
1	3	Sample 2	HCC38	127N
1	3	Sample 3	HCC70	127C
1	3	Sample 4	HCC1395	128N
1	3	Sample 5	HCC1419	128C
1	3	Sample 6	HCC1500	129N
1	3	Sample 7	HCC1937	129C
1	3	Sample 8	HCC1954	130N
1	3	Sample 9	PDXHCI002	130C
1	3	Sample 10	Old Bridge	131
1	4	Sample 1	CAMA1	126
1	4	Sample 2	HCC1143	127N
1	4	Sample 3	HCC1428	127C
1	4	Sample 4	hME1	128N
1	4	Sample 5	MCF10Arep2	128C
1	4	Sample 6	SUM1315	129N
1	4	Sample 7	SUM149	129C
1	4	Sample 8	SUM159	130N
1	4	Sample 9	T47D	130C
1	4	Sample 10	Old Bridge	131
2	5	Sample 1	MCF-10A	126
2	5	Sample 2	MDA-MB-175VII	127N
2	5	Sample 3	BT-474	127C
2	5	Sample 4	BT-483	128N
2	5	Sample 5	EFM-19	128C
2	5	Sample 6	EVSA-T	129N
2	5	Sample 7	HCC1187	129C
2	5	Sample 8	MDA-MB-415	130N
2	5	Sample 9	PDX1206	130C
2	5	Sample 10	Old Bridge	131
2	5	Sample 11	New Bridge	131C
2	6	Sample 1	ZR-75-30	126
2	6	Sample 2	HCC202	127N
2	6	Sample 3	UACC-812	127C
2	6	Sample 4	EVSA-T	128N
2	6	Sample 5	SUM52PE	128C
2	6	Sample 6	ZR-75-1	129N
2	6	Sample 7	184A1	129C
2	6	Sample 8	SUM229PE	130N
2	6	Sample 9	MDA-MB-330	130C
2	6	Sample 10	EFM-19	131
2	6	Sample 11	New bridge	131C
2	7	Sample 1	MCF-12A	126
2	7	Sample 2	MGH312	127N
2	7	Sample 3	MGH358	127C
2	7	Sample 4	SUM185PE	128N
2	7	Sample 5	184A1	128C
2	7	Sample 6	184B5	129N
2	7	Sample 7	MCF10A	129C
2	7	Sample 8	HCC1569	130N
2	7	Sample 9	AU-565	130C
2	7	Sample 10	MCF10A	131
2	7	Sample 11	New bridge	131C
2	8	Sample 1	SUM190PT	126
2	8	Sample 2	SUM44PE	127N
2	8	Sample 3	UACC893	127C
2	8	Sample 4	ZR-75-1	128N
2	8	Sample 5	ZR-75-30	128C
2	8	Sample 6	COV362	129N
2	8	Sample 7	OVCAR3	129C
2	8	Sample 8	OVCAR8	130N
2	8	Sample 9	SKOV3	130C
2	8	Sample 10	Old bridge	131
2	8	Sample 11	New bridge	131C
