# Supplementary material for: Proteomic profiling across breast cancer cell lines and models
Source: Sci Data. 2023 Aug 4;10:514. doi: 10.1038/s41597-023-02355-0 (PMC10403526; doi:10.1038/s41597-023-02355-0)
Supplement: Supplementary file 3 — Supplementary Table 3 [file 41597_2023_2355_MOESM3_ESM.xlsx]

## Sheet: Supplementry_Table3_MS_fraction
Name	batch	set	Fraction_number	raw_file_name	peak_file_name	search_file_name
LINCS_Set1_Fr1_L01370_psc_20ppm	1	1	1	LINCS_Set1_Fr1_L01370.raw	LINCS_Set1_Fr1_L01370_psc_20ppm.mzXML	493009_LINCS_Set1_Fr1_L01370_psc_20ppm.mzIdentML
LINCS_Set1_Fr1b_L02539_psc_20ppm	1	1	2	LINCS_Set1_Fr1b_L02539.raw	LINCS_Set1_Fr1b_L02539_psc_20ppm.mzXML	493011_LINCS_Set1_Fr1b_L02539_psc_20ppm.mzIdentML
LINCS_Set1_Fr2_L01359_psc_20ppm	1	1	3	LINCS_Set1_Fr2_L01359.raw	LINCS_Set1_Fr2_L01359_psc_20ppm.mzXML	493013_LINCS_Set1_Fr2_L01359_psc_20ppm.mzIdentML
LINCS_Set1_Fr2b_L02540_psc_20ppm	1	1	4	LINCS_Set1_Fr2b_L02540.raw	LINCS_Set1_Fr2b_L02540_psc_20ppm.mzXML	493015_LINCS_Set1_Fr2b_L02540_psc_20ppm.mzIdentML
LINCS_Set1_Fr3_L01360_psc_20ppm	1	1	5	LINCS_Set1_Fr3_L01360.raw	LINCS_Set1_Fr3_L01360_psc_20ppm.mzXML	493017_LINCS_Set1_Fr3_L01360_psc_20ppm.mzIdentML
LINCS_Set1_Fr3b_L02541_psc_20ppm	1	1	6	LINCS_Set1_Fr3b_L02541.raw	LINCS_Set1_Fr3b_L02541_psc_20ppm.mzXML	493019_LINCS_Set1_Fr3b_L02541_psc_20ppm.mzIdentML
LINCS_Set1_Fr4_L01361_psc_20ppm	1	1	7	LINCS_Set1_Fr4_L01361.raw	LINCS_Set1_Fr4_L01361_psc_20ppm.mzXML	493021_LINCS_Set1_Fr4_L01361_psc_20ppm.mzIdentML
LINCS_Set1_Fr4b_L02542_psc_20ppm	1	1	8	LINCS_Set1_Fr4b_L02542.raw	LINCS_Set1_Fr4b_L02542_psc_20ppm.mzXML	493023_LINCS_Set1_Fr4b_L02542_psc_20ppm.mzIdentML
LINCS_Set1_Fr5_L01362_psc_20ppm	1	1	9	LINCS_Set1_Fr5_L01362.raw	LINCS_Set1_Fr5_L01362_psc_20ppm.mzXML	493025_LINCS_Set1_Fr5_L01362_psc_20ppm.mzIdentML
LINCS_Set1_Fr5b_L02543_psc_20ppm	1	1	10	LINCS_Set1_Fr5b_L02543.raw	LINCS_Set1_Fr5b_L02543_psc_20ppm.mzXML	493027_LINCS_Set1_Fr5b_L02543_psc_20ppm.mzIdentML
LINCS_Set1_Fr6_L01363_psc_20ppm	1	1	11	LINCS_Set1_Fr6_L01363.raw	LINCS_Set1_Fr6_L01363_psc_20ppm.mzXML	493029_LINCS_Set1_Fr6_L01363_psc_20ppm.mzIdentML
LINCS_Set1_Fr6b_L02544_psc_20ppm	1	1	12	LINCS_Set1_Fr6b_L02544.raw	LINCS_Set1_Fr6b_L02544_psc_20ppm.mzXML	493031_LINCS_Set1_Fr6b_L02544_psc_20ppm.mzIdentML
LINCS_Set1_Fr7_L01364_psc_20ppm	1	1	13	LINCS_Set1_Fr7_L01364.raw	LINCS_Set1_Fr7_L01364_psc_20ppm.mzXML	493033_LINCS_Set1_Fr7_L01364_psc_20ppm.mzIdentML
LINCS_Set1_Fr7b_L02545_psc_20ppm	1	1	14	LINCS_Set1_Fr7b_L02545.raw	LINCS_Set1_Fr7b_L02545_psc_20ppm.mzXML	493035_LINCS_Set1_Fr7b_L02545_psc_20ppm.mzIdentML
LINCS_Set1_Fr8_L01365_psc_20ppm	1	1	15	LINCS_Set1_Fr8_L01365.raw	LINCS_Set1_Fr8_L01365_psc_20ppm.mzXML	493037_LINCS_Set1_Fr8_L01365_psc_20ppm.mzIdentML
LINCS_Set1_Fr8b_L02546_psc_20ppm	1	1	16	LINCS_Set1_Fr8b_L02546.raw	LINCS_Set1_Fr8b_L02546_psc_20ppm.mzXML	493039_LINCS_Set1_Fr8b_L02546_psc_20ppm.mzIdentML
LINCS_Set1_Fr9_L01366_psc_20ppm	1	1	17	LINCS_Set1_Fr9_L01366.raw	LINCS_Set1_Fr9_L01366_psc_20ppm.mzXML	493041_LINCS_Set1_Fr9_L01366_psc_20ppm.mzIdentML
LINCS_Set1_Fr9b_L02547_psc_20ppm	1	1	18	LINCS_Set1_Fr9b_L02547.raw	LINCS_Set1_Fr9b_L02547_psc_20ppm.mzXML	493043_LINCS_Set1_Fr9b_L02547_psc_20ppm.mzIdentML
LINCS_Set1_Fr10_L01367_psc_20ppm	1	1	19	LINCS_Set1_Fr10_L01367.raw	LINCS_Set1_Fr10_L01367_psc_20ppm.mzXML	493045_LINCS_Set1_Fr10_L01367_psc_20ppm.mzIdentML
LINCS_Set1_Fr10b_L02548_psc_20ppm	1	1	20	LINCS_Set1_Fr10b_L02548.raw	LINCS_Set1_Fr10b_L02548_psc_20ppm.mzXML	493047_LINCS_Set1_Fr10b_L02548_psc_20ppm.mzIdentML
LINCS_Set1_Fr11_L01368_psc_20ppm	1	1	21	LINCS_Set1_Fr11_L01368.raw	LINCS_Set1_Fr11_L01368_psc_20ppm.mzXML	493049_LINCS_Set1_Fr11_L01368_psc_20ppm.mzIdentML
LINCS_Set1_Fr12_L01369_psc_20ppm	1	1	23	LINCS_Set1_Fr12_L01369.raw	LINCS_Set1_Fr12_L01369_psc_20ppm.mzXML	493051_LINCS_Set1_Fr12_L01369_psc_20ppm.mzIdentML
LINCS_Set1_Fr12b_L02549_psc_20ppm	1	1	24	LINCS_Set1_Fr12b_L02549.raw	LINCS_Set1_Fr12b_L02549_psc_20ppm.mzXML	493053_LINCS_Set1_Fr12b_L02549_psc_20ppm.mzIdentML
LINCS_Set2_Fr1_L01675_psc_20ppm	1	2	1	LINCS_Set2_Fr1_L01675.raw	LINCS_Set2_Fr1_L01675_psc_20ppm.mzXML	492902_LINCS_Set2_Fr1_L01675_psc_20ppm.mzIdentML
LINCS_Set2_Fr1b_L02551_psc_20ppm	1	2	2	LINCS_Set2_Fr1b_L02551.raw	LINCS_Set2_Fr1b_L02551_psc_20ppm.mzXML	492904_LINCS_Set2_Fr1b_L02551_psc_20ppm.mzIdentML
LINCS_Set2_Fr2_L01676_psc_20ppm	1	2	3	LINCS_Set2_Fr2_L01676.raw	LINCS_Set2_Fr2_L01676_psc_20ppm.mzXML	492906_LINCS_Set2_Fr2_L01676_psc_20ppm.mzIdentML
LINCS_Set2_Fr2b_L02552_psc_20ppm	1	2	4	LINCS_Set2_Fr2b_L02552.raw	LINCS_Set2_Fr2b_L02552_psc_20ppm.mzXML	492908_LINCS_Set2_Fr2b_L02552_psc_20ppm.mzIdentML
LINCS_Set2_Fr3_L01677_psc_20ppm	1	2	5	LINCS_Set2_Fr3_L01677.raw	LINCS_Set2_Fr3_L01677_psc_20ppm.mzXML	492910_LINCS_Set2_Fr3_L01677_psc_20ppm.mzIdentML
LINCS_Set2_Fr3b_L02553_psc_20ppm	1	2	6	LINCS_Set2_Fr3b_L02553.raw	LINCS_Set2_Fr3b_L02553_psc_20ppm.mzXML	492912_LINCS_Set2_Fr3b_L02553_psc_20ppm.mzIdentML
LINCS_Set2_Fr4_L01678_psc_20ppm	1	2	7	LINCS_Set2_Fr4_L01678.raw	LINCS_Set2_Fr4_L01678_psc_20ppm.mzXML	492914_LINCS_Set2_Fr4_L01678_psc_20ppm.mzIdentML
LINCS_Set2_Fr4b_L02554_psc_20ppm	1	2	8	LINCS_Set2_Fr4b_L02554.raw	LINCS_Set2_Fr4b_L02554_psc_20ppm.mzXML	492916_LINCS_Set2_Fr4b_L02554_psc_20ppm.mzIdentML
LINCS_Set2_Fr5_L01679_psc_20ppm	1	2	9	LINCS_Set2_Fr5_L01679.raw	LINCS_Set2_Fr5_L01679_psc_20ppm.mzXML	492918_LINCS_Set2_Fr5_L01679_psc_20ppm.mzIdentML
LINCS_Set2_Fr5b_L02555_psc_20ppm	1	2	10	LINCS_Set2_Fr5b_L02555.raw	LINCS_Set2_Fr5b_L02555_psc_20ppm.mzXML	492920_LINCS_Set2_Fr5b_L02555_psc_20ppm.mzIdentML
LINCS_Set2_Fr6_L01680_psc_20ppm	1	2	11	LINCS_Set2_Fr6_L01680.raw	LINCS_Set2_Fr6_L01680_psc_20ppm.mzXML	492922_LINCS_Set2_Fr6_L01680_psc_20ppm.mzIdentML
LINCS_Set2_Fr6b_L02556_psc_20ppm	1	2	12	LINCS_Set2_Fr6b_L02556.raw	LINCS_Set2_Fr6b_L02556_psc_20ppm.mzXML	492924_LINCS_Set2_Fr6b_L02556_psc_20ppm.mzIdentML
LINCS_Set2_Fr7_L01681_psc_20ppm	1	2	13	LINCS_Set2_Fr7_L01681.raw	LINCS_Set2_Fr7_L01681_psc_20ppm.mzXML	492946_LINCS_Set2_Fr7_L01681_psc_20ppm.mzIdentML
LINCS_Set2_Fr7b_L02557_psc_20ppm	1	2	14	LINCS_Set2_Fr7b_L02557.raw	LINCS_Set2_Fr7b_L02557_psc_20ppm.mzXML	492944_LINCS_Set2_Fr7b_L02557_psc_20ppm.mzIdentML
LINCS_Set2_Fr8_L01682_psc_20ppm	1	2	15	LINCS_Set2_Fr8_L01682.raw	LINCS_Set2_Fr8_L01682_psc_20ppm.mzXML	492952_LINCS_Set2_Fr8_L01682_psc_20ppm.mzIdentML
LINCS_Set2_Fr8b_L02558_psc_20ppm	1	2	16	LINCS_Set2_Fr8b_L02558.raw	LINCS_Set2_Fr8b_L02558_psc_20ppm.mzXML	492954_LINCS_Set2_Fr8b_L02558_psc_20ppm.mzIdentML
LINCS_Set2_Fr9_L01683_psc_20ppm	1	2	17	LINCS_Set2_Fr9_L01683.raw	LINCS_Set2_Fr9_L01683_psc_20ppm.mzXML	492975_LINCS_Set2_Fr9_L01683_psc_20ppm.mzIdentML
LINCS_Set2_Fr9b_L02559_psc_20ppm	1	2	18	LINCS_Set2_Fr9b_L02559.raw	LINCS_Set2_Fr9b_L02559_psc_20ppm.mzXML	492977_LINCS_Set2_Fr9b_L02559_psc_20ppm.mzIdentML
LINCS_Set2_Fr10_L01684_psc_20ppm	1	2	19	LINCS_Set2_Fr10_L01684.raw	LINCS_Set2_Fr10_L01684_psc_20ppm.mzXML	492992_LINCS_Set2_Fr10_L01684_psc_20ppm.mzIdentML
LINCS_Set2_Fr10b_L02560_psc_20ppm	1	2	20	LINCS_Set2_Fr10b_L02560.raw	LINCS_Set2_Fr10b_L02560_psc_20ppm.mzXML	492994_LINCS_Set2_Fr10b_L02560_psc_20ppm.mzIdentML
LINCS_Set2_Fr11_L01685_psc_20ppm	1	2	21	LINCS_Set2_Fr11_L01685.raw	LINCS_Set2_Fr11_L01685_psc_20ppm.mzXML	492998_LINCS_Set2_Fr11_L01685_psc_20ppm.mzIdentML
LINCS_Set2_Fr11b_L02561_psc_20ppm	1	2	22	LINCS_Set2_Fr11b_L02561.raw	LINCS_Set2_Fr11b_L02561_psc_20ppm.mzXML	492996_LINCS_Set2_Fr11b_L02561_psc_20ppm.mzIdentML
LINCS_Set2_Fr12_L01686_psc_20ppm	1	2	23	LINCS_Set2_Fr12_L01686.raw	LINCS_Set2_Fr12_L01686_psc_20ppm.mzXML	493002_LINCS_Set2_Fr12_L01686_psc_20ppm.mzIdentML
LINCS_Set2_Fr12b_L02562_psc_20ppm	1	2	24	LINCS_Set2_Fr12b_L02562.raw	LINCS_Set2_Fr12b_L02562_psc_20ppm.mzXML	493000_LINCS_Set2_Fr12b_L02562_psc_20ppm.mzIdentML
LINCS_Set3_Fr1_L01690_psc_20ppm	1	3	1	LINCS_Set3_Fr1_L01690.raw	LINCS_Set3_Fr1_L01690_psc_20ppm.mzXML	492849_LINCS_Set3_Fr1_L01690_psc_20ppm.mzIdentML
LINCS_Set3_Fr1b_L02574_psc_20ppm	1	3	2	LINCS_Set3_Fr1b_L02574.raw	LINCS_Set3_Fr1b_L02574_psc_20ppm.mzXML	492851_LINCS_Set3_Fr1b_L02574_psc_20ppm.mzIdentML
LINCS_Set3_Fr2_L01691_psc_20ppm	1	3	3	LINCS_Set3_Fr2_L01691.raw	LINCS_Set3_Fr2_L01691_psc_20ppm.mzXML	492853_LINCS_Set3_Fr2_L01691_psc_20ppm.mzIdentML
LINCS_Set3_Fr2b_L02575_psc_20ppm	1	3	4	LINCS_Set3_Fr2b_L02575.raw	LINCS_Set3_Fr2b_L02575_psc_20ppm.mzXML	492855_LINCS_Set3_Fr2b_L02575_psc_20ppm.mzIdentML
LINCS_Set3_Fr3_L01692_psc_20ppm	1	3	5	LINCS_Set3_Fr3_L01692.raw	LINCS_Set3_Fr3_L01692_psc_20ppm.mzXML	492857_LINCS_Set3_Fr3_L01692_psc_20ppm.mzIdentML
LINCS_Set3_Fr3b_L02576_psc_20ppm	1	3	6	LINCS_Set3_Fr3b_L02576.raw	LINCS_Set3_Fr3b_L02576_psc_20ppm.mzXML	492859_LINCS_Set3_Fr3b_L02576_psc_20ppm.mzIdentML
LINCS_Set3_Fr4_L01693_psc_20ppm	1	3	7	LINCS_Set3_Fr4_L01693.raw	LINCS_Set3_Fr4_L01693_psc_20ppm.mzXML	492861_LINCS_Set3_Fr4_L01693_psc_20ppm.mzIdentML
LINCS_Set3_Fr4b_L02577_psc_20ppm	1	3	8	LINCS_Set3_Fr4b_L02577.raw	LINCS_Set3_Fr4b_L02577_psc_20ppm.mzXML	492863_LINCS_Set3_Fr4b_L02577_psc_20ppm.mzIdentML
LINCS_Set3_Fr5_L01694_psc_20ppm	1	3	9	LINCS_Set3_Fr5_L01694.raw	LINCS_Set3_Fr5_L01694_psc_20ppm.mzXML	492865_LINCS_Set3_Fr5_L01694_psc_20ppm.mzIdentML
LINCS_Set3_Fr5b_L02578_psc_20ppm	1	3	10	LINCS_Set3_Fr5b_L02578.raw	LINCS_Set3_Fr5b_L02578_psc_20ppm.mzXML	492867_LINCS_Set3_Fr5b_L02578_psc_20ppm.mzIdentML
LINCS_Set3_Fr6_L01695_psc_20ppm	1	3	11	LINCS_Set3_Fr6_L01695.raw	LINCS_Set3_Fr6_L01695_psc_20ppm.mzXML	492869_LINCS_Set3_Fr6_L01695_psc_20ppm.mzIdentML
LINCS_Set3_Fr6b_L02579_psc_20ppm	1	3	12	LINCS_Set3_Fr6b_L02579.raw	LINCS_Set3_Fr6b_L02579_psc_20ppm.mzXML	492871_LINCS_Set3_Fr6b_L02579_psc_20ppm.mzIdentML
LINCS_Set3_Fr7_L01696_psc_20ppm	1	3	13	LINCS_Set3_Fr7_L01696.raw	LINCS_Set3_Fr7_L01696_psc_20ppm.mzXML	492888_LINCS_Set3_Fr7_L01696_psc_20ppm.mzIdentML
LINCS_Set3_Fr7b_L02580_psc_20ppm	1	3	14	LINCS_Set3_Fr7b_L02580.raw	LINCS_Set3_Fr7b_L02580_psc_20ppm.mzXML	492890_LINCS_Set3_Fr7b_L02580_psc_20ppm.mzIdentM
LINCS_Set3_Fr8_L01697_psc_20ppm	1	3	15	LINCS_Set3_Fr8_L01697.raw	LINCS_Set3_Fr8_L01697_psc_20ppm.mzXML	492896_LINCS_Set3_Fr8_L01697_psc_20ppm.mzIdentML
LINCS_Set3_Fr8b_L02581_psc_20ppm	1	3	16	LINCS_Set3_Fr8b_L02581.raw	LINCS_Set3_Fr8b_L02581_psc_20ppm.mzXML	492898_LINCS_Set3_Fr8b_L02581_psc_20ppm.mzIdentML
LINCS_Set3_Fr9_L01698_psc_20ppm	1	3	17	LINCS_Set3_Fr9_L01698.raw	LINCS_Set3_Fr9_L01698_psc_20ppm.mzXML	492886_LINCS_Set3_Fr9_L01698_psc_20ppm.mzIdentML
LINCS_Set3_Fr9b_L02582_psc_20ppm	1	3	18	LINCS_Set3_Fr9b_L02582.raw	LINCS_Set3_Fr9b_L02582_psc_20ppm.mzXML	492884_LINCS_Set3_Fr9b_L02582_psc_20ppm.mzIdentML
LINCS_Set3_Fr10_L01699_psc_20ppm	1	3	19	LINCS_Set3_Fr10_L01699.raw	LINCS_Set3_Fr10_L01699_psc_20ppm.mzXML	492882_LINCS_Set3_Fr10_L01699_psc_20ppm.mzIdentML
LINCS_Set3_Fr10b_L02583_psc_20ppm	1	3	20	LINCS_Set3_Fr10b_L02583.raw	LINCS_Set3_Fr10b_L02583_psc_20ppm.mzXML	492880_LINCS_Set3_Fr10b_L02583_psc_20ppm.mzIdentML
LINCS_Set3_Fr11_L01711_psc_20ppm	1	3	21	LINCS_Set3_Fr11_L01711.raw	LINCS_Set3_Fr11_L01711_psc_20ppm.mzXML	492892_LINCS_Set3_Fr11_L01711_psc_20ppm.mzIdentML
LINCS_Set3_Fr11b_L02584_psc_20ppm	1	3	22	LINCS_Set3_Fr11b_L02584.raw	LINCS_Set3_Fr11b_L02584_psc_20ppm.mzXML	492894_LINCS_Set3_Fr11b_L02584_psc_20ppm.mzIdentML
LINCS_Set3_Fr12_L01703_psc_20ppm	1	3	23	LINCS_Set3_Fr12_L01703.raw	LINCS_Set3_Fr12_L01703_psc_20ppm.mzXML	492875_LINCS_Set3_Fr12_L01703_psc_20ppm.mzIdentML
LINCS_Set3_Fr12b_L02585_psc_20ppm	1	3	24	LINCS_Set3_Fr12b_L02585.raw	LINCS_Set3_Fr12b_L02585_psc_20ppm.mzXML	492873_LINCS_Set3_Fr12b_L02585_psc_20ppm.mzIdentML
LINCS_Set4_Fr1_L02355_psc_20ppm	1	4	1	LINCS_Set4_Fr1_L02355.raw	LINCS_Set4_Fr1_L02355_psc_20ppm.mzXML	492510_LINCS_Set4_Fr1_L02355_psc_20ppm.mzIdentML
LINCS_Set4_Fr1b_L02587_psc_20ppm	1	4	2	LINCS_Set4_Fr1b_L02587.raw	LINCS_Set4_Fr1b_L02587_psc_20ppm.mzXML	492512_LINCS_Set4_Fr1b_L02587_psc_20ppm.mzIdentML
LINCS_Set4_Fr2_L02356_psc_20ppm	1	4	3	LINCS_Set4_Fr2_L02356.raw	LINCS_Set4_Fr2_L02356_psc_20ppm.mzXML	492514_LINCS_Set4_Fr2_L02356_psc_20ppm.mzIdentML
LINCS_Set4_Fr2b_L02588_psc_20ppm	1	4	4	LINCS_Set4_Fr2b_L02588.raw	LINCS_Set4_Fr2b_L02588_psc_20ppm.mzXML	492516_LINCS_Set4_Fr2b_L02588_psc_20ppm.mzIdentML
LINCS_Set4_Fr3_L02357_psc_20ppm	1	4	5	LINCS_Set4_Fr3_L02357.raw	LINCS_Set4_Fr3_L02357_psc_20ppm.mzXML	492518_LINCS_Set4_Fr3_L02357_psc_20ppm.mzIdentML
LINCS_Set4_Fr3b_L02589_psc_20ppm	1	4	6	LINCS_Set4_Fr3b_L02589.raw	LINCS_Set4_Fr3b_L02589_psc_20ppm.mzXML	492520_LINCS_Set4_Fr3b_L02589_psc_20ppm.mzIdentML
LINCS_Set4_Fr4_L02358_psc_20ppm	1	4	7	LINCS_Set4_Fr4_L02358.raw	LINCS_Set4_Fr4_L02358_psc_20ppm.mzXML	492522_LINCS_Set4_Fr4_L02358_psc_20ppm.mzIdentML
LINCS_Set4_Fr4b_L02590_psc_20ppm	1	4	8	LINCS_Set4_Fr4b_L02590.raw	LINCS_Set4_Fr4b_L02590_psc_20ppm.mzXML	492524_LINCS_Set4_Fr4b_L02590_psc_20ppm.mzIdentML
LINCS_Set4_Fr5_L02359_psc_20ppm	1	4	9	LINCS_Set4_Fr5_L02359.raw	LINCS_Set4_Fr5_L02359_psc_20ppm.mzXML	492526_LINCS_Set4_Fr5_L02359_psc_20ppm.mzIdentML
LINCS_Set4_Fr5b_L02591_psc_20ppm	1	4	10	LINCS_Set4_Fr5b_L02591.raw	LINCS_Set4_Fr5b_L02591_psc_20ppm.mzXML	492528_LINCS_Set4_Fr5b_L02591_psc_20ppm.mzIdentML
LINCS_Set4_Fr6_L02360_psc_20ppm	1	4	11	LINCS_Set4_Fr6_L02360.raw	LINCS_Set4_Fr6_L02360_psc_20ppm.mzXML	492530_LINCS_Set4_Fr6_L02360_psc_20ppm.mzIdentML
LINCS_Set4_Fr6B_L02592_psc_20ppm	1	4	12	LINCS_Set4_Fr6B_L02592.raw	LINCS_Set4_Fr6B_L02592_psc_20ppm.mzXML	492532_LINCS_Set4_Fr6b_L02592_psc_20ppm.mzIdentML
LINCS_Set4_Fr7_L02361_psc_20ppm	1	4	13	LINCS_Set4_Fr7_L02361.raw	LINCS_Set4_Fr7_L02361_psc_20ppm.mzXML	492534_LINCS_Set4_Fr7_L02361_psc_20ppm.mzIdentML
LINCS_Set4_Fr7B_L02593_psc_20ppm	1	4	14	LINCS_Set4_Fr7B_L02593.raw	LINCS_Set4_Fr7B_L02593_psc_20ppm.mzXML	492536_LINCS_Set4_Fr7b_L02593_psc_20ppm.mzIdentML
LINCS_Set4_Fr8_L02362_psc_20ppm	1	4	15	LINCS_Set4_Fr8_L02362.raw	LINCS_Set4_Fr8_L02362_psc_20ppm.mzXML	492538_LINCS_Set4_Fr8_L02362_psc_20ppm.mzIdentML
LINCS_Set4_Fr8B_L02594_psc_20ppm	1	4	16	LINCS_Set4_Fr8B_L02594.raw	LINCS_Set4_Fr8B_L02594_psc_20ppm.mzXML	492540_LINCS_Set4_Fr8B_L02594_psc_20ppm.mzIdentML
LINCS_Set4_Fr9_L02363_psc_20ppm	1	4	17	LINCS_Set4_Fr9_L02363.raw	LINCS_Set4_Fr9_L02363_psc_20ppm.mzXML	493186_LINCS_set4_Fr9_L02363_psc_20ppm.mzIdentML
LINCS_Set4_Fr9B_L02595_psc_20ppm	1	4	18	LINCS_Set4_Fr9B_L02595.raw	LINCS_Set4_Fr9B_L02595_psc_20ppm.mzXML	493184_LINCS_set4_Fr9B_L02595_psc_20ppm.mzIdentML
LINCS_Set4_Fr10_L02364_psc_20ppm	1	4	19	LINCS_Set4_Fr10_L02364.raw	LINCS_Set4_Fr10_L02364_psc_20ppm.mzXML	492552_LINCS_Set4_Fr10_L02364_psc_20ppm.mzIdentML
LINCS_Set4_Fr10B_L02596_psc_20ppm	1	4	20	LINCS_Set4_Fr10B_L02596.raw	LINCS_Set4_Fr10B_L02596_psc_20ppm.mzXML	492550_LINCS_Set4_Fr10B_L02596_psc_20ppm.mzIdentML
LINCS_Set4_Fr11_L02365_psc_20ppm	1	4	21	LINCS_Set4_Fr11_L02365.raw	LINCS_Set4_Fr11_L02365_psc_20ppm.mzXML	492548_LINCS_Set4_Fr11_L02365_psc_20ppm.mzIdentML
LINCS_Set4_Fr11B_L02597_psc_20ppm	1	4	22	LINCS_Set4_Fr11B_L02597.raw	LINCS_Set4_Fr11B_L02597_psc_20ppm.mzXML	492546_LINCS_Set4_Fr11B_L02597_psc_20ppm.mzIdentML
LINCS_Set4_Fr12_L02366_psc_20ppm	1	4	23	LINCS_Set4_Fr12_L02366.raw	LINCS_Set4_Fr12_L02366_psc_20ppm.mzXML	492544_LINCS_Set4_Fr12_L02366_psc_20ppm.mzIdentML
LINCS_Set4_Fr12B_L02598_psc_20ppm	1	4	24	LINCS_Set4_Fr12B_L02598.raw	LINCS_Set4_Fr12B_L02598_psc_20ppm.mzXML	492542_LINCS_Set4_Fr12B_L02598_psc_20ppm.mzIdentML
LINCS_Set5_Fr1_L08232_psc_20ppm	2	5	1	LINCS_Set5_Fr1_L08232.raw	LINCS_Set5_Fr1_L08232_psc_20ppm.mzXML	492554_LINCS_Set5_Fr1_L08232_psc_20ppm.mzIdentML
LINCS_Set5_Fr2_L08233_psc_20ppm	2	5	2	LINCS_Set5_Fr2_L08233.raw	LINCS_Set5_Fr2_L08233_psc_20ppm.mzXML	492556_LINCS_Set5_Fr2_L08233_psc_20ppm.mzIdentML
LINCS_Set5_Fr3_L08234_psc_20ppm	2	5	3	LINCS_Set5_Fr3_L08234.raw	LINCS_Set5_Fr3_L08234_psc_20ppm.mzXML	492558_LINCS_Set5_Fr3_L08234_psc_20ppm.mzIdentML
LINCS_Set5_Fr4_L08235_psc_20ppm	2	5	4	LINCS_Set5_Fr4_L08235.raw	LINCS_Set5_Fr4_L08235_psc_20ppm.mzXML	492560_LINCS_Set5_Fr4_L08235_psc_20ppm.mzIdentML
LINCS_Set5_Fr5_L08236_psc_20ppm	2	5	5	LINCS_Set5_Fr5_L08236.raw	LINCS_Set5_Fr5_L08236_psc_20ppm.mzXML	492562_LINCS_Set5_Fr5_L08236_psc_20ppm.mzIdentML
LINCS_Set5_Fr6_L08237_psc_20ppm	2	5	6	LINCS_Set5_Fr6_L08237.raw	LINCS_Set5_Fr6_L08237_psc_20ppm.mzXML	492564_LINCS_Set5_Fr6_L08237_psc_20ppm.mzIdentML
LINCS_Set5_Fr7_L08239_psc_20ppm	2	5	7	LINCS_Set5_Fr7_L08239.raw	LINCS_Set5_Fr7_L08239_psc_20ppm.mzXML	492566_LINCS_Set5_Fr7_L08239_psc_20ppm.mzIdentML
LINCS_Set5_Fr8_L08240_psc_20ppm	2	5	8	LINCS_Set5_Fr8_L08240.raw	LINCS_Set5_Fr8_L08240_psc_20ppm.mzXML	492568_LINCS_Set5_Fr8_L08240_psc_20ppm.mzIdentML
LINCS_Set5_Fr9_L08241_psc_20ppm	2	5	9	LINCS_Set5_Fr9_L08241.raw	LINCS_Set5_Fr9_L08241_psc_20ppm.mzXML	492570_LINCS_Set5_Fr9_L08241_psc_20ppm.mzIdentML
LINCS_Set5_Fr10_L08242_psc_20ppm	2	5	10	LINCS_Set5_Fr10_L08242.raw	LINCS_Set5_Fr10_L08242_psc_20ppm.mzXML	492572_LINCS_Set5_Fr10_L08242_psc_20ppm.mzIdentML
LINCS_Set5_Fr11_L08243_psc_20ppm	2	5	11	LINCS_Set5_Fr11_L08243.raw	LINCS_Set5_Fr11_L08243_psc_20ppm.mzXML	492574_LINCS_Set5_Fr11_L08243_psc_20ppm.mzIdentML
LINCS_Set5_Fr12_L08244_psc_20ppm	2	5	12	LINCS_Set5_Fr12_L08244.raw	LINCS_Set5_Fr12_L08244_psc_20ppm.mzXML	492576_LINCS_Set5_Fr12_L08244_psc_20ppm.mzIdentML
LINCS_Set5_Fr13_L08286_psc_20ppm	2	5	13	LINCS_Set5_Fr13_L08286.raw	LINCS_Set5_Fr13_L08286_psc_20ppm.mzXML	492578_LINCS_Set5_Fr13_L08286_psc_20ppm.mzIdentML
LINCS_Set5_Fr14_RTS_L08273_psc_20ppm	2	5	14	LINCS_Set5_Fr14_RTS_L08273.raw	LINCS_Set5_Fr14_RTS_L08273_psc_20ppm.mzXML	492580_LINCS_Set5_Fr14_RTS_L08273_psc_20ppm.mzIdentML
LINCS_Set5_Fr15_RTS_L08274_psc_20ppm	2	5	15	LINCS_Set5_Fr15_RTS_L08274.raw	LINCS_Set5_Fr15_RTS_L08274_psc_20ppm.mzXML	492582_LINCS_Set5_Fr15_RTS_L08274_psc_20ppm.mzIdentML
LINCS_Set5_Fr16_RTS_L08275_psc_20ppm	2	5	16	LINCS_Set5_Fr16_RTS_L08275.raw	LINCS_Set5_Fr16_RTS_L08275_psc_20ppm.mzXML	492584_LINCS_Set5_Fr16_RTS_L08275_psc_20ppm.mzIdentML
LINCS_Set5_Fr17_RTS_L08276_psc_20ppm	2	5	17	LINCS_Set5_Fr17_RTS_L08276.raw	LINCS_Set5_Fr17_RTS_L08276_psc_20ppm.mzXML	492586_LINCS_Set5_Fr17_RTS_L08276_psc_20ppm.mzIdentML
LINCS_Set5_Fr18_RTS_L08277_psc_20ppm	2	5	18	LINCS_Set5_Fr18_RTS_L08277.raw	LINCS_Set5_Fr18_RTS_L08277_psc_20ppm.mzXML	492588_LINCS_Set5_Fr18_RTS_L08277_psc_20ppm.mzIdentML
LINCS_Set5_Fr19_L08279_psc_20ppm	2	5	19	LINCS_Set5_Fr19_L08279.raw	LINCS_Set5_Fr19_L08279_psc_20ppm.mzXML	492590_LINCS_Set5_Fr19_L08279_psc_20ppm.mzIdentML
LINCS_Set5_Fr20_L08280_psc_20ppm	2	5	20	LINCS_Set5_Fr20_L08280.raw	LINCS_Set5_Fr20_L08280_psc_20ppm.mzXML	492592_LINCS_Set5_Fr20_L08280_psc_20ppm.mzIdentML
LINCS_Set5_Fr21_L08281_psc_20ppm	2	5	21	LINCS_Set5_Fr21_L08281.raw	LINCS_Set5_Fr21_L08281_psc_20ppm.mzXML	492715_LINCS_Set5_Fr21_L08281_psc_20ppm.mzIdentML
LINCS_Set5_Fr22_L08282_psc_20ppm	2	5	22	LINCS_Set5_Fr22_L08282.raw	LINCS_Set5_Fr22_L08282_psc_20ppm.mzXML	492713_LINCS_Set5_Fr22_L08282_psc_20ppm.mzIdentML
LINCS_Set5_Fr23_L08283_psc_20ppm	2	5	23	LINCS_Set5_Fr23_L08283.raw	LINCS_Set5_Fr23_L08283_psc_20ppm.mzXML	492594_LINCS_Set5_Fr23_L08283_psc_20ppm.mzIdentML
LINCS_Set5_Fr24_L08284_psc_20ppm	2	5	24	LINCS_Set5_Fr24_L08284.raw	LINCS_Set5_Fr24_L08284_psc_20ppm.mzXML	492596_LINCS_Set5_Fr24_L08284_psc_20ppm.mzIdentML
LINCS_Set6_Fr1_L08508_psc_20ppm	2	6	1	LINCS_Set6_Fr1_L08508.raw	LINCS_Set6_Fr1_L08508_psc_20ppm.mzXML	492599_LINCS_Set6_Fr1_L08508_psc_20ppm.mzIdentML
LINCS_Set6_Fr2_L08509_psc_20ppm	2	6	2	LINCS_Set6_Fr2_L08509.raw	LINCS_Set6_Fr2_L08509_psc_20ppm.mzXML	492601_LINCS_Set6_Fr2_L08509_psc_20ppm.mzIdentML
LINCS_Set6_Fr3_L08510_psc_20ppm	2	6	3	LINCS_Set6_Fr3_L08510.raw	LINCS_Set6_Fr3_L08510_psc_20ppm.mzXML	492603_LINCS_Set6_Fr3_L08510_psc_20ppm.mzIdentML
LINCS_Set6_Fr4_L08511_psc_20ppm	2	6	4	LINCS_Set6_Fr4_L08511.raw	LINCS_Set6_Fr4_L08511_psc_20ppm.mzXML	492605_LINCS_Set6_Fr4_L08511_psc_20ppm.mzIdentML
LINCS_Set6_Fr5_L08512_psc_20ppm	2	6	5	LINCS_Set6_Fr5_L08512.raw	LINCS_Set6_Fr5_L08512_psc_20ppm.mzXML	492607_LINCS_Set6_Fr5_L08512_psc_20ppm.mzIdentML
LINCS_Set6_Fr6_L08513_psc_20ppm	2	6	6	LINCS_Set6_Fr6_L08513.raw	LINCS_Set6_Fr6_L08513_psc_20ppm.mzXML	492609_LINCS_Set6_Fr6_L08513_psc_20ppm.mzIdentML
LINCS_Set6_Fr7_L08514_psc_20ppm	2	6	7	LINCS_Set6_Fr7_L08514.raw	LINCS_Set6_Fr7_L08514_psc_20ppm.mzXML	492611_LINCS_Set6_Fr7_L08514_psc_20ppm.mzIdentML
LINCS_Set6_Fr8_L08515_psc_20ppm	2	6	8	LINCS_Set6_Fr8_L08515.raw	LINCS_Set6_Fr8_L08515_psc_20ppm.mzXML	492613_LINCS_Set6_Fr8_L08515_psc_20ppm.mzIdentML
LINCS_Set6_Fr9_L08516_psc_20ppm	2	6	9	LINCS_Set6_Fr9_L08516.raw	LINCS_Set6_Fr9_L08516_psc_20ppm.mzXML	492615_LINCS_Set6_Fr9_L08516_psc_20ppm.mzIdentML
LINCS_Set6_Fr10_L08517_psc_20ppm	2	6	10	LINCS_Set6_Fr10_L08517.raw	LINCS_Set6_Fr10_L08517_psc_20ppm.mzXML	492617_LINCS_Set6_Fr10_L08517_psc_20ppm.mzIdentML
LINCS_Set6_Fr11_L08518_psc_20ppm	2	6	11	LINCS_Set6_Fr11_L08518.raw	LINCS_Set6_Fr11_L08518_psc_20ppm.mzXML	492619_LINCS_Set6_Fr11_L08518_psc_20ppm.mzIdentML
LINCS_Set6_Fr12_L08519_psc_20ppm	2	6	12	LINCS_Set6_Fr12_L08519.raw	LINCS_Set6_Fr12_L08519_psc_20ppm.mzXML	492621_LINCS_Set6_Fr12_L08519_psc_20ppm.mzIdentML
LINCS_Set6_Fr13_L08508_20190817122937_psc_20ppm	2	6	13	LINCS_Set6_Fr13_L08508_20190817122937.raw	LINCS_Set6_Fr13_L08508_20190817122937_psc_20ppm.mzXML	409285_LINCS_Set6_Fr13_L08508_20190817122937_psc_20ppm.mzIdentML
LINCS_Set6_Fr14_L08509_20190817171850_psc_20ppm	2	6	14	LINCS_Set6_Fr14_L08509_20190817171850.raw	LINCS_Set6_Fr14_L08509_20190817171850_psc_20ppm.mzXML	409283_LINCS_Set6_Fr14_L08509_20190817171850_psc_20ppm.mzIdentML
LINCS_Set6_Fr15_L08510_20190817221344_psc_20ppm	2	6	15	LINCS_Set6_Fr15_L08510_20190817221344.raw	LINCS_Set6_Fr15_L08510_20190817221344_psc_20ppm.mzXML	409281_LINCS_Set6_Fr15_L08510_20190817221344_psc_20ppm.mzIdentML
LINCS_Set6_Fr16_L08511_20190818030950_psc_20ppm	2	6	16	LINCS_Set6_Fr16_L08511_20190818030950.raw	LINCS_Set6_Fr16_L08511_20190818030950_psc_20ppm.mzXML	409279_LINCS_Set6_Fr16_L08511_20190818030950_psc_20ppm.mzIdentML
LINCS_Set6_Fr17_L08512_20190818075947_psc_20ppm	2	6	17	LINCS_Set6_Fr17_L08512_20190818075947.raw	LINCS_Set6_Fr17_L08512_20190818075947_psc_20ppm.mzXML	409277_LINCS_Set6_Fr17_L08512_20190818075947_psc_20ppm.mzIdentML
LINCS_Set6_Fr18_L08513_20190818124806_psc_20ppm	2	6	18	LINCS_Set6_Fr18_L08513_20190818124806.raw	LINCS_Set6_Fr18_L08513_20190818124806_psc_20ppm.mzXML	409275_LINCS_Set6_Fr18_L08513_20190818124806_psc_20ppm.mzIdentML
LINCS_Set6_Fr19_L08514_20190818173749_psc_20ppm	2	6	19	LINCS_Set6_Fr19_L08514_20190818173749.raw	LINCS_Set6_Fr19_L08514_20190818173749_psc_20ppm.mzXML	409273_LINCS_Set6_Fr19_L08514_20190818173749_psc_20ppm.mzIdentML
LINCS_Set6_Fr20_L08515_20190818222622_psc_20ppm	2	6	20	LINCS_Set6_Fr20_L08515_20190818222622.raw	LINCS_Set6_Fr20_L08515_20190818222622_psc_20ppm.mzXML	409271_LINCS_Set6_Fr20_L08515_20190818222622_psc_20ppm.mzIdentML
LINCS_Set6_Fr21_L08516_20190819031441_psc_20ppm	2	6	21	LINCS_Set6_Fr21_L08516_20190819031441.raw	LINCS_Set6_Fr21_L08516_20190819031441_psc_20ppm.mzXML	409269_LINCS_Set6_Fr21_L08516_20190819031441_psc_20ppm.mzIdentML
LINCS_Set6_Fr22_L08517_20190819080227_psc_20ppm	2	6	22	LINCS_Set6_Fr22_L08517_20190819080227.raw	LINCS_Set6_Fr22_L08517_20190819080227_psc_20ppm.mzXML	409267_LINCS_Set6_Fr22_L08517_20190819080227_psc_20ppm.mzIdentML
LINCS_Set6_Fr23_L08518_20190819124948_psc_20ppm	2	6	23	LINCS_Set6_Fr23_L08518_20190819124948.raw	LINCS_Set6_Fr23_L08518_20190819124948_psc_20ppm.mzXML	409265_LINCS_Set6_Fr23_L08518_20190819124948_psc_20ppm.mzIdentML
LINCS_Set6_Fr24_L08519_20190819173730_psc_20ppm	2	6	24	LINCS_Set6_Fr24_L08519_20190819173730.raw	LINCS_Set6_Fr24_L08519_20190819173730_psc_20ppm.mzXML	409263_LINCS_Set6_Fr24_L08519_20190819173730_psc_20ppm.mzIdentML
LINCS_Set6_Fr4_rerun _L08511_20190815173250_psc_20ppm	2	6	4 rerun	LINCS_Set6_Fr4_rerun _L08511_20190815173250.raw	LINCS_Set6_Fr4_rerun _L08511_20190815173250_psc_20ppm.mzXML	493080_LINCS_Set6_Fr4_rerun_L08511_20190815173250_psc_20ppm.mzIdentML
LINCS_Set6_Fr14_rerun_L08521_psc_20ppm	2	6	14 rerun	LINCS_Set6_Fr14_rerun_L08521.raw	LINCS_Set6_Fr14_rerun_L08521_psc_20ppm.mzXML	492788_LINCS_Set6_Fr14_rerun_L08521_psc_20ppm.mzIdentML
LINCS_Set6_Fr15_rerun_L08522_psc_20ppm	2	6	15 rerun	LINCS_Set6_Fr15_rerun_L08522.raw	LINCS_Set6_Fr15_rerun_L08522_psc_20ppm.mzXML	492790_LINCS_Set6_Fr15_rerun_L08522_psc_20ppm.mzIdentML
LINCS_Set6_Fr17_rerun_L08523_psc_20ppm	2	6	17 rerun	LINCS_Set6_Fr17_rerun_L08523.raw	LINCS_Set6_Fr17_rerun_L08523_psc_20ppm.mzXML	492792_LINCS_Set6_Fr17_rerun_L08523_psc_20ppm.mzIdentML
LINCS_Set7_Fr1_L08535_psc_20ppm	2	7	1	LINCS_Set7_Fr1_L08535.raw	LINCS_Set7_Fr1_L08535_psc_20ppm.mzXML	409074_LINCS_Set7_Fr1_L08535_psc_20ppm.mzIdentML
LINCS_Set7_Fr2_L08536_psc_20ppm	2	7	2	LINCS_Set7_Fr2_L08536.raw	LINCS_Set7_Fr2_L08536_psc_20ppm.mzXML	409078_LINCS_Set7_Fr2_L08536_psc_20ppm.mzIdentML
LINCS_Set7_Fr3_L08537_psc_20ppm	2	7	3	LINCS_Set7_Fr3_L08537.raw	LINCS_Set7_Fr3_L08537_psc_20ppm.mzXML	409080_LINCS_Set7_Fr3_L08537_psc_20ppm.mzIdentML
LINCS_Set7_Fr4_L08538_psc_20ppm	2	7	4	LINCS_Set7_Fr4_L08538.raw	LINCS_Set7_Fr4_L08538_psc_20ppm.mzXML	409084_LINCS_Set7_Fr4_L08538_psc_20ppm.mzIdentML
LINCS_Set7_Fr5_L08538_psc_20ppm	2	7	5	LINCS_Set7_Fr5_L08538.raw	LINCS_Set7_Fr5_L08538_psc_20ppm.mzXML	409090_LINCS_Set7_Fr5_L08538_psc_20ppm.mzIdentML
LINCS_Set7_Fr6_L08540_psc_20ppm	2	7	6	LINCS_Set7_Fr6_L08540.raw	LINCS_Set7_Fr6_L08540_psc_20ppm.mzXML	409094_LINCS_Set7_Fr6_L08540_psc_20ppm.mzIdentML
LINCS_Set7_Fr7_L08541_psc_20ppm	2	7	7	LINCS_Set7_Fr7_L08541.raw	LINCS_Set7_Fr7_L08541_psc_20ppm.mzXML	409092_LINCS_Set7_Fr7_L08541_psc_20ppm.mzIdentML
LINCS_Set7_Fr8_L08542_psc_20ppm	2	7	8	LINCS_Set7_Fr8_L08542.raw	LINCS_Set7_Fr8_L08542_psc_20ppm.mzXML	409098_LINCS_Set7_Fr8_L08542_psc_20ppm.mzIdentML
LINCS_Set7_Fr9_L08543_psc_20ppm	2	7	9	LINCS_Set7_Fr9_L08543.raw	LINCS_Set7_Fr9_L08543_psc_20ppm.mzXML	409096_LINCS_Set7_Fr9_L08543_psc_20ppm.mzIdentML
LINCS_Set7_Fr10_L08544_psc_20ppm	2	7	10	LINCS_Set7_Fr10_L08544.raw	LINCS_Set7_Fr10_L08544_psc_20ppm.mzXML	409105_LINCS_Set7_Fr10_L08544_psc_20ppm.mzIdentML
LINCS_Set7_Fr11L08545_psc_20ppm	2	7	11	LINCS_Set7_Fr11L08545.raw	LINCS_Set7_Fr11L08545_psc_20ppm.mzXML	409103_LINCS_Set7_Fr11L08545_psc_20ppm.mzIdentML
LINCS_Set7_Fr12_L08546_psc_20ppm	2	7	12	LINCS_Set7_Fr12_L08546.raw	LINCS_Set7_Fr12_L08546_psc_20ppm.mzXML	409112_LINCS_Set7_Fr12_L08546_psc_20ppm.mzIdentML
LINCS_Set7_Fr13_L08566_psc_20ppm	2	7	13	LINCS_Set7_Fr13_L08566.raw	LINCS_Set7_Fr13_L08566_psc_20ppm.mzXML	409110_LINCS_Set7_Fr13_L08566_psc_20ppm.mzIdentML
LINCS_Set7_Fr14_L08567_psc_20ppm	2	7	14	LINCS_Set7_Fr14_L08567.raw	LINCS_Set7_Fr14_L08567_psc_20ppm.mzXML	409114_LINCS_Set7_Fr14_L08567_psc_20ppm.mzIdentML
LINCS_Set7_Fr15_L08568_psc_20ppm	2	7	15	LINCS_Set7_Fr15_L08568.raw	LINCS_Set7_Fr15_L08568_psc_20ppm.mzXML	409123_LINCS_Set7_Fr15_L08568_psc_20ppm.mzIdentML
LINCS_Set7_Fr16_L08569_psc_20ppm	2	7	16	LINCS_Set7_Fr16_L08569.raw	LINCS_Set7_Fr16_L08569_psc_20ppm.mzXML	409127_LINCS_Set7_Fr16_L08569_psc_20ppm.mzIdentML
LINCS_Set7_Fr17_L08570_psc_20ppm	2	7	17	LINCS_Set7_Fr17_L08570.raw	LINCS_Set7_Fr17_L08570_psc_20ppm.mzXML	409131_LINCS_Set7_Fr17_L08570_psc_20ppm.mzIdentML
LINCS_Set7_Fr18_L08571_psc_20ppm	2	7	18	LINCS_Set7_Fr18_L08571.raw	LINCS_Set7_Fr18_L08571_psc_20ppm.mzXML	409135_LINCS_Set7_Fr18_L08571_psc_20ppm.mzIdentML
LINCS_Set7_Fr19_L08572_psc_20ppm	2	7	19	LINCS_Set7_Fr19_L08572.raw	LINCS_Set7_Fr19_L08572_psc_20ppm.mzXML	409133_LINCS_Set7_Fr19_L08572_psc_20ppm.mzIdentML
LINCS_Set7_Fr20_L08573_psc_20ppm	2	7	20	LINCS_Set7_Fr20_L08573.raw	LINCS_Set7_Fr20_L08573_psc_20ppm.mzXML	409139_LINCS_Set7_Fr20_L08573_psc_20ppm.mzIdentML
LINCS_Set7_Fr21_L08574_psc_20ppm	2	7	21	LINCS_Set7_Fr21_L08574.raw	LINCS_Set7_Fr21_L08574_psc_20ppm.mzXML	409137_LINCS_Set7_Fr21_L08574_psc_20ppm.mzIdentML
LINCS_Set7_Fr22_L08575_psc_20ppm	2	7	22	LINCS_Set7_Fr22_L08575.raw	LINCS_Set7_Fr22_L08575_psc_20ppm.mzXML	409143_LINCS_Set7_Fr22_L08575_psc_20ppm.mzIdentML
LINCS_Set7_Fr23_L08576_psc_20ppm	2	7	23	LINCS_Set7_Fr23_L08576.raw	LINCS_Set7_Fr23_L08576_psc_20ppm.mzXML	409141_LINCS_Set7_Fr23_L08576_psc_20ppm.mzIdentML
LINCS_Set7_Fr24_L08577_psc_20ppm	2	7	24	LINCS_Set7_Fr24_L08577.raw	LINCS_Set7_Fr24_L08577_psc_20ppm.mzXML	409147_LINCS_Set7_Fr24_L08577_psc_20ppm.mzIdentML
LINCS_Set7_Fr1_rerun_L08535_psc_20ppm	2	7	1 rerun	LINCS_Set7_Fr1_rerun_L08535.raw	LINCS_Set7_Fr1_rerun_L08535_psc_20ppm.mzXML	409076_LINCS_Set7_Fr1_rerun_L08535_psc_20ppm.mzIdentML
LINCS_Set7_Fr4_rerun_L08556_psc_20ppm	2	7	4 rerun	LINCS_Set7_Fr4_rerun_L08556.raw	LINCS_Set7_Fr4_rerun_L08556_psc_20ppm.mzXML	409086_LINCS_Set7_Fr4_rerun_L08556_psc_20ppm.mzIdentML
LINCS_Set7_Fr5_rerun_L08557_psc_20ppm	2	7	5 rerun	LINCS_Set7_Fr5_rerun_L08557.raw	LINCS_Set7_Fr5_rerun_L08557_psc_20ppm.mzXML	409088_LINCS_Set7_Fr5_rerun_L08557_psc_20ppm.mzIdentML
LINCS_Set7_Fr13_rerun_L08580_psc_20ppm	2	7	13 rerun	LINCS_Set7_Fr13_rerun_L08580.raw	LINCS_Set7_Fr13_rerun_L08580_psc_20ppm.mzXML	409116_LINCS_Set7_Fr13_rerun_L08580_psc_20ppm.mzIdentML
LINCS_Set7_Fr14_rerun_L08581_psc_20ppm	2	7	14 rerun	LINCS_Set7_Fr14_rerun_L08581.raw	LINCS_Set7_Fr14_rerun_L08581_psc_20ppm.mzXML	409121_LINCS_Set7_Fr14_rerun_L08581_psc_20ppm.mzIdentML
LINCS_Set7_Fr15_rerun_L08582_psc_20ppm	2	7	15 rerun	LINCS_Set7_Fr15_rerun_L08582.raw	LINCS_Set7_Fr15_rerun_L08582_psc_20ppm.mzXML	409125_LINCS_Set7_Fr15_rerun_L08582_psc_20ppm.mzIdentML
LINCS_Set7_Fr16_rerun_L08583_psc_20ppm	2	7	16 rerun	LINCS_Set7_Fr16_rerun_L08583.raw	LINCS_Set7_Fr16_rerun_L08583_psc_20ppm.mzXML	409129_LINCS_Set7_Fr16_rerun_L08583_psc_20ppm.mzIdentML
LINCS_Set7_Fr17_rerun_L08584_psc_20ppm	2	7	17 rerun	LINCS_Set7_Fr17_rerun_L08584.raw	LINCS_Set7_Fr17_rerun_L08584_psc_20ppm.mzXML	409145_LINCS_Set7_Fr17_rerun_L08584_psc_20ppm.mzIdentML
LINCS_Set7_Fr18_rerun_L08585_psc_20ppm	2	7	18 rerun	LINCS_Set7_Fr18_rerun_L08585.raw	LINCS_Set7_Fr18_rerun_L08585_psc_20ppm.mzXML	409152_LINCS_Set7_Fr18_rerun_L08585_psc_20ppm.mzIdentML
LINCS_Set7_Fr19_rerun_L08586_psc_20ppm	2	7	19 rerun	LINCS_Set7_Fr19_rerun_L08586.raw	LINCS_Set7_Fr19_rerun_L08586_psc_20ppm.mzXML	409150_LINCS_Set7_Fr19_rerun_L08586_psc_20ppm.mzIdentML
LINCS_Set7_Fr20_rerun_L08587_psc_20ppm	2	7	20 rerun	LINCS_Set7_Fr20_rerun_L08587.raw	LINCS_Set7_Fr20_rerun_L08587_psc_20ppm.mzXML	409156_LINCS_Set7_Fr20_rerun_L08587_psc_20ppm.mzIdentML
LINCS_Set7_Fr21_rerun_L08588_psc_20ppm	2	7	21 rerun	LINCS_Set7_Fr21_rerun_L08588.raw	LINCS_Set7_Fr21_rerun_L08588_psc_20ppm.mzXML	409154_LINCS_Set7_Fr21_rerun_L08588_psc_20ppm.mzIdentML
LINCS_Set7_Fr21_rerun2_L08579_psc_20ppm	2	7	21 rerun 2	LINCS_Set7_Fr21_rerun2_L08579.raw	LINCS_Set7_Fr21_rerun2_L08579_psc_20ppm.mzXML	409158_LINCS_Set7_Fr21_rerun2_L08579_psc_20ppm.mzIdentML
LINCS_Set7_Fr22_rerun_L08589_psc_20ppm	2	7	22 rerun	LINCS_Set7_Fr22_rerun_L08589.raw	LINCS_Set7_Fr22_rerun_L08589_psc_20ppm.mzXML	409160_LINCS_Set7_Fr22_rerun_L08589_psc_20ppm.mzIdentML
LINCS_Set7_Fr23_rerun_L08590_psc_20ppm	2	7	23 rerun	LINCS_Set7_Fr23_rerun_L08590.raw	LINCS_Set7_Fr23_rerun_L08590_psc_20ppm.mzXML	409171_LINCS_Set7_Fr23_rerun_L08590_psc_20ppm.mzIdentML
LINCS_Set7_Fr24_rerun_L08591_psc_20ppm	2	7	24 rerun	LINCS_Set7_Fr24_rerun_L08591.raw	LINCS_Set7_Fr24_rerun_L08591_psc_20ppm.mzXML	409169_LINCS_Set7_Fr24_rerun_L08591_psc_20ppm.mzIdentML
LINCS_Set8_Fr1_L08762_psc_20ppm	2	8	1	LINCS_Set8_Fr1_L08762.raw	LINCS_Set8_Fr1_L08762_psc_20ppm.mzXML	415471_LINCS_Set8_Fr1_L08762_psc_20ppm.mzIdentML
LINCS_Set8_Fr2_L08763_psc_20ppm	2	8	2	LINCS_Set8_Fr2_L08763.raw	LINCS_Set8_Fr2_L08763_psc_20ppm.mzXML	415469_LINCS_Set8_Fr2_L08763_psc_20ppm.mzIdentML
LINCS_Set8_Fr3_L08764_psc_20ppm	2	8	3	LINCS_Set8_Fr3_L08764.raw	LINCS_Set8_Fr3_L08764_psc_20ppm.mzXML	415473_LINCS_Set8_Fr3_L08764_psc_20ppm.mzIdentML
LINCS_Set8_Fr4_L08765_psc_20ppm	2	8	4	LINCS_Set8_Fr4_L08765.raw	LINCS_Set8_Fr4_L08765_psc_20ppm.mzXML	415475_LINCS_Set8_Fr4_L08765_psc_20ppm.mzIdentML
LINCS_Set8_Fr5_L08766_psc_20ppm	2	8	5	LINCS_Set8_Fr5_L08766.raw	LINCS_Set8_Fr5_L08766_psc_20ppm.mzXML	415477_LINCS_Set8_Fr5_L08766_psc_20ppm.mzIdentML
LINCS_Set8_Fr6_L08767_psc_20ppm	2	8	6	LINCS_Set8_Fr6_L08767.raw	LINCS_Set8_Fr6_L08767_psc_20ppm.mzXML	415479_LINCS_Set8_Fr6_L08767_psc_20ppm.mzIdentML
LINCS_Set8_Fr7_L08769_20191013134449_psc_20ppm	2	8	7	LINCS_Set8_Fr7_L08769_20191013134449.raw	LINCS_Set8_Fr7_L08769_20191013134449_psc_20ppm.mzXML	415481_LINCS_Set8_Fr7_L08769_20191013134449_psc_20ppm.mzIdentML
LINCS_Set8_Fr8_L08770_psc_20ppm	2	8	8	LINCS_Set8_Fr8_L08770.raw	LINCS_Set8_Fr8_L08770_psc_20ppm.mzXML	415483_LINCS_Set8_Fr8_L08770_psc_20ppm.mzIdentML
LINCS_Set8_Fr9_L08771_psc_20ppm	2	8	9	LINCS_Set8_Fr9_L08771.raw	LINCS_Set8_Fr9_L08771_psc_20ppm.mzXML	415487_LINCS_Set8_Fr9_L08771_psc_20ppm.mzIdentML
LINCS_Set8_Fr10_L08772_psc_20ppm	2	8	10	LINCS_Set8_Fr10_L08772.raw	LINCS_Set8_Fr10_L08772_psc_20ppm.mzXML	415485_LINCS_Set8_Fr10_L08772_psc_20ppm.mzIdentML
LINCS_Set8_Fr11_L08773_psc_20ppm	2	8	11	LINCS_Set8_Fr11_L08773.raw	LINCS_Set8_Fr11_L08773_psc_20ppm.mzXML	415690_LINCS_Set8_Fr11_L08773_psc_20ppm.mzIdentML
LINCS_Set8_Fr12_L08774_psc_20ppm	2	8	12	LINCS_Set8_Fr12_L08774.raw	LINCS_Set8_Fr12_L08774_psc_20ppm.mzXML	415692_LINCS_Set8_Fr12_L08774_psc_20ppm.mzIdentML
LINCS_Set8_Fr13_L08776_psc_20ppm	2	8	13	LINCS_Set8_Fr13_L08776.raw	LINCS_Set8_Fr13_L08776_psc_20ppm.mzXML	415696_LINCS_Set8_Fr13_L08776_psc_20ppm.mzIdentML
LINCS_Set8_Fr14_L08777_psc_20ppm	2	8	14	LINCS_Set8_Fr14_L08777.raw	LINCS_Set8_Fr14_L08777_psc_20ppm.mzXML	415694_LINCS_Set8_Fr14_L08777_psc_20ppm.mzIdentML
LINCS_Set8_Fr15_L08778_psc_20ppm	2	8	15	LINCS_Set8_Fr15_L08778.raw	LINCS_Set8_Fr15_L08778_psc_20ppm.mzXML	415700_LINCS_Set8_Fr15_L08778_psc_20ppm.mzIdentML
LINCS_Set8_Fr16_L08779_psc_20ppm	2	8	16	LINCS_Set8_Fr16_L08779.raw	LINCS_Set8_Fr16_L08779_psc_20ppm.mzXML	415698_LINCS_Set8_Fr16_L08779_psc_20ppm.mzIdentML
LINCS_Set8_Fr17_L08780_psc_20ppm	2	8	17	LINCS_Set8_Fr17_L08780.raw	LINCS_Set8_Fr17_L08780_psc_20ppm.mzXML	415704_LINCS_Set8_Fr17_L08780_psc_20ppm.mzIdentML
LINCS_Set8_Fr18_L08781_psc_20ppm	2	8	18	LINCS_Set8_Fr18_L08781.raw	LINCS_Set8_Fr18_L08781_psc_20ppm.mzXML	415702_LINCS_Set8_Fr18_L08781_psc_20ppm.mzIdentML
LINCS_Set8_Fr19_L08783_psc_20ppm	2	8	19	LINCS_Set8_Fr19_L08783.raw	LINCS_Set8_Fr19_L08783_psc_20ppm.mzXML	415770_LINCS_Set8_Fr19_L08783_psc_20ppm.mzIdentML
LINCS_Set8_Fr20_L08784_psc_20ppm	2	8	20	LINCS_Set8_Fr20_L08784.raw	LINCS_Set8_Fr20_L08784_psc_20ppm.mzXML	415742_LINCS_Set8_Fr20_L08784_psc_20ppm.mzIdentML
LINCS_Set8_Fr21_L08785_psc_20ppm	2	8	21	LINCS_Set8_Fr21_L08785.raw	LINCS_Set8_Fr21_L08785_psc_20ppm.mzXML	415740_LINCS_Set8_Fr21_L08785_psc_20ppm.mzIdentML
LINCS_Set8_Fr22_L08786_psc_20ppm	2	8	22	LINCS_Set8_Fr22_L08786.raw	LINCS_Set8_Fr22_L08786_psc_20ppm.mzXML	415738_LINCS_Set8_Fr22_L08786_psc_20ppm.mzIdentML
LINCS_Set8_Fr23_L08787_psc_20ppm	2	8	23	LINCS_Set8_Fr23_L08787.raw	LINCS_Set8_Fr23_L08787_psc_20ppm.mzXML	415744_LINCS_Set8_Fr23_L08787_psc_20ppm.mzIdentML
LINCS_Set8_Fr24_L08788_psc_20ppm	2	8	24	LINCS_Set8_Fr24_L08788.raw	LINCS_Set8_Fr24_L08788_psc_20ppm.mzXML	415768_LINCS_Set8_Fr24_L08788_psc_20ppm.mzIdentML
LINCS_Set8_Fr1_reshot_L08812_psc_20ppm	2	8	1 rerun	LINCS_Set8_Fr1_reshot_L08812.raw	LINCS_Set8_Fr1_reshot_L08812_psc_20ppm.mzXML	416087_LINCS_Set8_Fr1_reshot_L08812_psc_20ppm.mzIdentML
LINCS_Set8_Fr2_reshot_L08813_psc_20ppm	2	8	2 rerun	LINCS_Set8_Fr2_reshot_L08813.raw	LINCS_Set8_Fr2_reshot_L08813_psc_20ppm.mzXML	416091_LINCS_Set8_Fr2_reshot_L08813_psc_20ppm.mzIdentML
LINCS_Set8_Fr3_reshot_L08814_psc_20ppm	2	8	3 rerun	LINCS_Set8_Fr3_reshot_L08814.raw	LINCS_Set8_Fr3_reshot_L08814_psc_20ppm.mzXML	416089_LINCS_Set8_Fr3_reshot_L08814_psc_20ppm.mzIdentML
LINCS_Set8_Fr4_reshot_L08815_psc_20ppm	2	8	4 rerun	LINCS_Set8_Fr4_reshot_L08815.raw	LINCS_Set8_Fr4_reshot_L08815_psc_20ppm.mzXML	416101_LINCS_Set8_Fr4_reshot_L08815_psc_20ppm.mzIdentML
LINCS_Set8_Fr5_reshot_L08816_psc_20ppm	2	8	5 rerun	LINCS_Set8_Fr5_reshot_L08816.raw	LINCS_Set8_Fr5_reshot_L08816_psc_20ppm.mzXML	416146_LINCS_Set8_Fr5_reshot_L08816_psc_20ppm.mzIdentML
LINCS_Set8_Fr6_reshot_L08817_psc_20ppm	2	8	6 rerun	LINCS_Set8_Fr6_reshot_L08817.raw	LINCS_Set8_Fr6_reshot_L08817_psc_20ppm.mzXML	416142_LINCS_Set8_Fr6_reshot_L08817_psc_20ppm.mzIdentML
LINCS_Set8_Fr7_reshot_L08819_psc_20ppm	2	8	7 rerun	LINCS_Set8_Fr7_reshot_L08819.raw	LINCS_Set8_Fr7_reshot_L08819_psc_20ppm.mzXML	416144_LINCS_Set8_Fr7_reshot_L08819_psc_20ppm.mzIdentML
LINCS_Set8_Fr8_reshot_L08820_psc_20ppm	2	8	8 rerun	LINCS_Set8_Fr8_reshot_L08820.raw	LINCS_Set8_Fr8_reshot_L08820_psc_20ppm.mzXML	416158_LINCS_Set8_Fr8_reshot_L08820_psc_20ppm.mzIdentML
LINCS_Set8_Fr9_reshot_L08821_psc_20ppm	2	8	9 rerun	LINCS_Set8_Fr9_reshot_L08821.raw	LINCS_Set8_Fr9_reshot_L08821_psc_20ppm.mzXML	416240_LINCS_Set8_Fr9_reshot_L08821_psc_20ppm.mzIdentML
LINCS_Set8_Fr10_reshot_L08822_psc_20ppm	2	8	10 rerun	LINCS_Set8_Fr10_reshot_L08822.raw	LINCS_Set8_Fr10_reshot_L08822_psc_20ppm.mzXML	416248_LINCS_Set8_Fr10_reshot_L08822_psc_20ppm.mzIdentML
LINCS_Set8_Fr11_reshot_L08823_psc_20ppm	2	8	11 rerun	LINCS_Set8_Fr11_reshot_L08823.raw	LINCS_Set8_Fr11_reshot_L08823_psc_20ppm.mzXML	416250_LINCS_Set8_Fr11_reshot_L08823_psc_20ppm.mzIdentML
LINCS_Set8_Fr12_reshot_L08824_psc_20ppm	2	8	12 rerun	LINCS_Set8_Fr12_reshot_L08824.raw	LINCS_Set8_Fr12_reshot_L08824_psc_20ppm.mzXML	416262_LINCS_Set8_Fr12_reshot_L08824_psc_20ppm.mzIdentML
LINCS_Set8_Fr13_reshot_L08826_psc_20ppm	2	8	13 rerun	LINCS_Set8_Fr13_reshot_L08826.raw	LINCS_Set8_Fr13_reshot_L08826_psc_20ppm.mzXML	416316_LINCS_Set8_Fr13_reshot_L08826_psc_20ppm.mzIdentML
LINCS_Set8_Fr14_reshot_L08827_psc_20ppm	2	8	14 rerun	LINCS_Set8_Fr14_reshot_L08827.raw	LINCS_Set8_Fr14_reshot_L08827_psc_20ppm.mzXML	416665_LINCS_Set8_Fr14_reshot_L08827_psc_20ppm.mzIdentML
LINCS_Set8_Fr15_reshot_L08828_psc_20ppm	2	8	15 rerun	LINCS_Set8_Fr15_reshot_L08828.raw	LINCS_Set8_Fr15_reshot_L08828_psc_20ppm.mzXML	416667_LINCS_Set8_Fr15_reshot_L08828_psc_20ppm.mzIdentML
LINCS_Set8_Fr16_reshot_L08829_psc_20ppm	2	8	16 rerun	LINCS_Set8_Fr16_reshot_L08829.raw	LINCS_Set8_Fr16_reshot_L08829_psc_20ppm.mzXML	416663_LINCS_Set8_Fr16_reshot_L08829_psc_20ppm.mzIdentML
LINCS_Set8_Fr17_reshot_L08830_psc_20ppm	2	8	17 rerun	LINCS_Set8_Fr17_reshot_L08830.raw	LINCS_Set8_Fr17_reshot_L08830_psc_20ppm.mzXML	416661_LINCS_Set8_Fr17_reshot_L08830_psc_20ppm.mzIdentML
LINCS_Set8_Fr18_reshot_L08831_psc_20ppm	2	8	18 rerun	LINCS_Set8_Fr18_reshot_L08831.raw	LINCS_Set8_Fr18_reshot_L08831_psc_20ppm.mzXML	416826_LINCS_Set8_Fr18_reshot_L08831_psc_20ppm.mzIdentML
LINCS_Set8_Fr19_reshot_L08833_psc_20ppm	2	8	19 rerun	LINCS_Set8_Fr19_reshot_L08833.raw	LINCS_Set8_Fr19_reshot_L08833_psc_20ppm.mzXML	416797_LINCS_Set8_Fr19_reshot_L08833_psc_20ppm.mzIdentML
LINCS_Set8_Fr20_reshot_L08834_psc_20ppm	2	8	20 rerun	LINCS_Set8_Fr20_reshot_L08834.raw	LINCS_Set8_Fr20_reshot_L08834_psc_20ppm.mzXML	416795_LINCS_Set8_Fr20_reshot_L08834_psc_20ppm.mzIdentML
LINCS_Set8_Fr21_reshot_L08807_psc_20ppm	2	8	21 rerun	LINCS_Set8_Fr21_reshot_L08807.raw	LINCS_Set8_Fr21_reshot_L08807_psc_20ppm.mzXML	415831_LINCS_Set8_Fr21_reshot_L08807_psc_20ppm.mzIdentML
LINCS_Set8_Fr22_reshot_L08809_psc_20ppm	2	8	22 rerun	LINCS_Set8_Fr22_reshot_L08809.raw	LINCS_Set8_Fr22_reshot_L08809_psc_20ppm.mzXML	415838_LINCS_Set8_Fr22_reshot_L08809_psc_20ppm.mzIdentML
LINCS_Set8_Fr23_reshot_L08808_psc_20ppm	2	8	23 rerun	LINCS_Set8_Fr23_reshot_L08808.raw	LINCS_Set8_Fr23_reshot_L08808_psc_20ppm.mzXML	415836_LINCS_Set8_Fr23_reshot_L08808_psc_20ppm.mzIdentML
LINCS_Set8_Fr24_reshot_L08810_psc_20ppm	2	8	24 rerun	LINCS_Set8_Fr24_reshot_L08810.raw	LINCS_Set8_Fr24_reshot_L08810_psc_20ppm.mzXML	416085_LINCS_Set8_Fr24_reshot_L08810_psc_20ppm.mzIdentML
